# Supplementary material for: deepBBQ: A Deep Learning Approach to the Protein Backbone Reconstruction
Source: Biomolecules. 2024 Nov 14;14(11):1448. doi: 10.3390/biom14111448 (PMC11592026; doi:10.3390/biom14111448)
Supplement: Supplementary file 1 [file biomolecules-14-01448-s001.zip]

Archive with 1 entries (1 files):
- biomolecules-3164916-supplementary.txt
