# Supplementary material for: deepBBQ: A Deep Learning Approach to the Protein Backbone Reconstruction
Source: Biomolecules. 2024 Nov 14;14(11):1448. doi: 10.3390/biom14111448 (PMC11592026; doi:10.3390/biom14111448)
Supplement: Supplementary file 1 [file biomolecules-14-01448-s001.zip › biomolecules-3164916-supplementary.txt]

# De novo protein test set, comperising de-novo designed proteins
6MRR:A
6NUK:A
6O35:A
6QB2:A
6W3W:A
6W40:A
6W90:A
6WMK:A
6WRV:A
6X9Z:A
6XR1:A
7AH0:A
7DGU:A
7DGY:A
7DMF:A
7DNS:A
7JRQ:A
7KUW:A
7LZ3:A
7M0Q:A
7N3T:A
7NBI:A
7Q3J:A
7RMX:A
7S5B:A
7SKP:A
7TJL:A
7UDL:A
7UDO:A
7UR7:A
7UR8:A
7UVJ:A
8AH9:A
8CYK:A
8D03:A
8D04:A
3MLG:A
8EK4:A
8EOV:A
8ETQ:A
8FJF:A
8GA6:A
8GJI:A
8JU8:A
8OYS:A
8OYW:A
8T5F:A
8TNM:A
8TNO:A
8VC8:A
5C39:A
5HHD:A
3RFN:A
7UNI:A
6X8N:A
7XGF:A
3MIS:A
8J1X:A
4DZV:A
3U1O:A
7ARS:A
5U35:A
3DGO:A
3RIJ:A
3QA9:A
5IEP:A
1QYS:A
4GN5:A
7SQ5:A
6Z0C:A
7JH5:A
6KOS:A
7AX2:A
8SJI:A
8CHY:A
6G6Q:A
5ORQ:A
6CZJ:A
4HXT:A
6VEH:A
6NYE:A
7UEK:A
8P4Y:A
7MWR:A
4LOA:A
4R80:A
4YY2:A
4ZXZ:A
1VJQ:A
5E6G:A
5IER:A
1Y66:A
5JG9:A
5KAY:A
5L0P:A
5L33:A
1YOD:A
1ZSZ:A
5V2O:A
5XG5:A
6D0T:A
6DLM:A
6DS9:A
6FF6:A
6JCC:A
